# Supplementary material for: Pathological characterization of keel bone fractures in laying hens does not support external trauma as the underlying cause
Source: PLoS One. 2020 Mar 9;15(3):e0229735. doi: 10.1371/journal.pone.0229735 (PMC7062247; doi:10.1371/journal.pone.0229735)
Supplement: S1 Data — (XLSX) [file pone.0229735.s001.xlsx]

## Sheet: Sheet1
2020-07-20	20		>75 weeks	Female	Lohman Parent stock - white	Deep litter	Floor/Single tier				Yes	2	#NAME?	Processus xiphiodeus/ caudal 1/3 of sternum	Non-productive (little or no callus)	Yes	1	Carina sterni/cranial 1/3 of sternum	proximal area, curved crista, casued by old fractrure	fracture line only partially visible	Absent	Absent	Absent	Absent	Absent	Absent	Fracture identified	1	Ventral surface	Wide	Simple (single fracture line)	Absent	Absent	Minimal	Minimal	Absent	Minimal		Selected
2020-10-20	20		>75 weeks	Female	Lohman Parent stock - white	Deep litter	Floor/Single tier				Yes	>3	#NAME?	Processus xiphiodeus/ caudal 1/3 of sternum	Non-productive (little or no callus)	Yes	2	Processus xiphiodeus/ caudal 1/3 of sternum	small fractures on the tip	≥1 fracture line only partially visible and ≥1 fracture line completely obliterated	Absent	Absent	Absent	Absent	Absent	Absent	Fracture identified	1	Ventral surface	Wide	Impossible to distinguish	Absent	Absent	Minimal	Absent	Minimal	Absent		Selected
20-15	20		>75 weeks	Female	Lohman Parent stock - white	Deep litter	Floor/Single tier				Yes	3	#NAME?	Processus xiphiodeus/ caudal 1/3 of sternum	Non-productive (little or no callus)	No	0		crista slightly bent		Absent	Absent	Absent	Absent	Absent	Minimal	Fracture identified	1	Ventral surface	Wide	Complex (branching fracture lines)	Absent	Absent	Absent	Absent	Absent	Absent		Selected
20-17	20		>75 weeks	Male	Lohman Parent stock - white	Deep litter	Floor/Single tier				No	0			No fracture	No	0		tip not complete		Absent	Absent	Absent	Absent	Absent	Absent	No fracture identified	0				Absent	Absent	Absent	Absent	Absent	Absent		Not Selected
20-20	20		>75 weeks	Female	Lohman Parent stock - white	Deep litter	Floor/Single tier				Yes	2	#NAME?	Processus xiphiodeus/ caudal 1/3 of sternum	Non-productive (little or no callus)	No	0				Absent	Absent	Absent	Absent	Absent	Absent	No fracture identified	0				Absent	Absent	Absent	Absent	Absent	Absent		Not Selected
20-30	20		>75 weeks	Female	Lohman Parent stock - white	Deep litter	Floor/Single tier				Yes	2	#NAME?	Processus xiphiodeus/ caudal 1/3 of sternum	Non-productive (little or no callus)	No	0				Absent	Absent	Absent	Absent	Absent	Absent	Fracture identified	1	Ventral surface	Wide	Simple (single fracture line)	Absent	Absent	Absent	Absent	Absent	Absent	Very small fracture	Selected
20-37	20	85	>75 weeks	Female	Lohman Parent stock - white	Deep litter	Floor/Single tier				Yes	>3	#NAME?	Processus xiphiodeus/ caudal 1/3 of sternum	Productive (pronouned callus)	Yes	2	Processus xiphiodeus/ caudal 1/3 of sternum	distal area	fracture line completely obliterated	Absent	Absent	Absent	Absent	Absent	Absent	No fracture identified	0				Absent	Absent	Absent	Absent	Absent	Absent		Not Selected
20-38	20		>75 weeks	Male	Lohman Parent stock - white	Deep litter	Floor/Single tier				No	0			No fracture	No	0		tip not complete		Absent	Absent	Absent	Absent	Absent	Absent	Fracture identified	1	Ventral surface	Wide	Simple (single fracture line)	Absent	Absent	Minimal	Minimal	Absent	Absent		Selected
20-59	20		>75 weeks	Female	Lohman Parent stock - white	Deep litter	Floor/Single tier				Yes	>3	#NAME?	Processus xiphiodeus/ caudal 1/3 of sternum	Productive (pronouned callus)	Yes	>3	Processus xiphiodeus/ caudal 1/3 of sternum	distal/tip area, difficult to count	fracture line completely obliterated	Absent	Absent	Absent	Absent	Absent	Absent	Fracture identified	1	Visceral surfeace	Wide	Complex (branching fracture lines)	Absent	Absent	Absent	Absent	Absent	Absent		Selected
2020-09-21	21	83	>75 weeks	Female	Brown uspecified	Deep litter	Floor/Single tier				Yes	>3	#NAME?	Processus xiphiodeus/ caudal 1/3 of sternum	Productive (pronouned callus)	Yes	1	Processus xiphiodeus/ caudal 1/3 of sternum	distal area, maybe also a small fracture on the tip???	fracture line completely obliterated	Few (+)	Present	Absent	Absent	Absent	Absent	No fracture identified	0				Absent	Absent	Absent	Absent	Absent	Absent		Not Selected
2020-11-21	21	83	>75 weeks	Female	Brown uspecified	Deep litter	Floor/Single tier				Yes	>3	#NAME?	Processus xiphiodeus/ caudal 1/3 of sternum	Productive (pronouned callus)	Yes	1	Processus xiphiodeus/ caudal 1/3 of sternum	distal area, maybe 1 completely remodelled?	fracture line completely obliterated	Few (+)	Present	Absent	Absent	Absent	Absent	Fracture identified	1	Ventral surface	Wide	Simple (single fracture line)	Absent	Absent	Moderate	Absent	Moderate	Moderate		Selected
21-13	21	83	>75 weeks	Female	Brown uspecified	Deep litter	Floor/Single tier				Yes	>3	#NAME?	Processus xiphiodeus/ caudal 1/3 of sternum	Productive (pronouned callus)	Yes	1	Processus xiphiodeus/ caudal 1/3 of sternum	distal/tip area, the deformation could also be casued by more than one fracture in the same zone	fracture line completely obliterated	Absent	Absent	Absent	Absent	Absent	Absent	Fracture identified	2		Wide	Simple (single fracture line)	Absent	Absent	Minimal	Absent	Minimal	Minimal		Selected
21-18	21	83	>75 weeks	Female	Brown uspecified	Deep litter	Floor/Single tier				Yes	3	#NAME?	Processus xiphiodeus/ caudal 1/3 of sternum	Non-productive (little or no callus)	No	0				Few (+)	Present	Absent	Absent	Absent	Absent	No fracture identified	0				Absent	Absent	Absent	Absent	Absent	Absent		Not Selected
21-21	21	83	>75 weeks	Female	Brown uspecified	Deep litter	Floor/Single tier				Yes	3	#NAME?	Processus xiphiodeus/ caudal 1/3 of sternum	Non-productive (little or no callus)	Yes	1	Mid sternum	medial area, curved crista, casued by old fractrure ( may more than 1)	fracture line completely obliterated	Many (≥+++)	Present	Absent	Absent	Absent	Absent	Fracture identified	2	Ventral surface	Wide	Simple (single fracture line)	Absent	Absent	Minimal	Absent	Minimal	Moderate	1 big, 1 small	Selected
21-24	21	83	>75 weeks	Female	Brown uspecified	Deep litter	Floor/Single tier				Yes	1	#NAME?	Processus xiphiodeus/ caudal 1/3 of sternum	Non-productive (little or no callus)	No	0		maybe 1 completely remodelled?		Few (+)	Present	Absent	Absent	Absent	Absent	Fracture identified	3	Ventral surface	Wide	Simple (single fracture line)	Absent	Absent	Moderate	Absent	Moderate	Absent	1 big, 2 small	Selected
21-27	21	83	>75 weeks	Female	Brown uspecified	Deep litter	Floor/Single tier				Yes	>3	#NAME?	Processus xiphiodeus/ caudal 1/3 of sternum	Productive (pronouned callus)	Yes	>3	Processus xiphiodeus/ caudal 1/3 of sternum	distal/tip area, curved crista, caused by old fractures	fracture line completely obliterated	Moderate (++)	Present	Absent	Absent	Absent	Absent	Fracture identified	1	Ventral surface	Wide	Simple (single fracture line)	Absent	Absent	Minimal	Absent	Minimal	Minimal		Selected
21-61	21	83	>75 weeks	Female	Brown uspecified	Deep litter	Floor/Single tier				Yes	1	#NAME?	Processus xiphiodeus/ caudal 1/3 of sternum	Non-productive (little or no callus)	No	0		there is a bone growth on the crista in the middle area. I do not think it is due to fracture. Crista slightly bent		Many (≥+++)	Present	Absent	Minimal	Absent	Minimal	Fracture identified	6	Ventral surface	Wide	Simple (single fracture line)	Absent	Absent	Minimal	Minimal	Minimal	Minimal	Kronisk inflammation (muskel/fascie). Callus and collagen presence in fracture varies dependent if fracture is fresh/young to old	Selected
21-81	21	83	>75 weeks	Female	Brown uspecified	Deep litter	Floor/Single tier				Yes	>3	#NAME?	Processus xiphiodeus/ caudal 1/3 of sternum	Non-productive (little or no callus)	Yes	1	Mid sternum	medial area of the crista, curved crista, casued by old fractrure . Huge amount of dense points	fracture line only partially visible	Many (≥+++)	Present	Absent	Absent	Absent	Absent	No fracture identified	0				Absent	Absent	Absent	Absent	Absent	Absent		Not Selected
21-88	21	83	>75 weeks	Female	Brown uspecified	Deep litter	Floor/Single tier				Yes	2	#NAME?	Carina sterni + Proc. xiph	Productive (pronouned callus)	Yes	>3	Carina sterni + Proc. xiph	recent fracture on the proximal area of the crista, old fracture but still visible on the tip, other remodelled fracture on the distal area	≥ 1 fracture line clearly seen and ≥1 fracture line only partially visible and ≥1 fracture line completely obliterated	Moderate (++)	Present	Absent	Absent	Absent	Absent	No fracture identified	0				Absent	Absent	Absent	Absent	Absent	Absent		Not Selected
2020-07-22	22		>75 weeks	Female	Brown uspecified	Deep litter	Multitier				Yes	>3	#NAME?	Processus xiphiodeus/ caudal 1/3 of sternum	Productive (pronouned callus)	Yes	>3	Caudal + mid sternum	medial/distal area, curved crista, casued by old fractrure	fracture line completely obliterated	Moderate (++)	Present	Absent	Absent	Absent	Absent	Fracture identified	1	Ventral surface	Narrow	Simple (single fracture line)	Absent	Absent	Moderate	Absent	Moderate	Moderate		Selected
22-13	22		>75 weeks	Female	Brown uspecified	Deep litter	Multitier				Yes	>3	#NAME?	Processus xiphiodeus/ caudal 1/3 of sternum	Productive (pronouned callus)	Yes	>3	Caudal + mid sternum	medial/distal area	≥ 1 fracture line clearly seen and ≥1 fracture line only partially visible and ≥1 fracture line completely obliterated	Absent	Absent	Absent	Absent	Absent	Minimal	Fracture identified	3	Ventral surface	Wide	Simple (single fracture line)	Absent	Absent	Moderate	Absent	Moderate	Moderate		Selected
22-15	22		>75 weeks	Female	Brown uspecified	Deep litter	Multitier				Yes	>3	#NAME?	Processus xiphiodeus/ caudal 1/3 of sternum	Productive (pronouned callus)	Yes	>3	Caudal + mid sternum	medial/distal area	≥1 fracture line only partially visible and ≥1 fracture line completely obliterated	Few (+)	Present	Absent	Absent	Absent	Absent	Fracture identified	1	Visceral surfeace	Wide	Simple (single fracture line)	Absent	Absent	Absent	Absent	Absent	Minimal		Selected
22-16	22		>75 weeks	Female	Brown uspecified	Deep litter	Multitier				Yes	>3	#NAME?	Processus xiphiodeus/ caudal 1/3 of sternum	Productive (pronouned callus)	Yes	>3	Caudal + mid sternum	medial/distal area	≥1 fracture line only partially visible and ≥1 fracture line completely obliterated	Absent	Absent	Absent	Absent	Absent	Absent	Fracture identified	1	Ventral surface	Wide	Simple (single fracture line)	Absent	Absent	Minimal	Absent	Minimal	Minimal		Selected
22-20	22		>75 weeks	Female	Brown uspecified	Deep litter	Multitier				Yes	>3	#NAME?	Processus xiphiodeus/ caudal 1/3 of sternum	Productive (pronouned callus)	Yes	>3	Caudal + mid sternum	medial/distal area	≥1 fracture line only partially visible and ≥1 fracture line completely obliterated	Absent	Absent	Absent	Absent	Absent	Absent	Fracture identified	4	Ventral surface	Wide	Simple (single fracture line)	Absent	Absent	Minimal	Minimal	Absent	Minimal	2 fracture with collage 2 without collagen	Selected
22-24	22		>75 weeks	Female	Brown uspecified	Deep litter	Multitier				Yes	>3	#NAME?	Processus xiphiodeus/ caudal 1/3 of sternum	Productive (pronouned callus)	Yes	>3	Caudal + mid sternum	medial/distal area, pseudo articulation	≥ 1 fracture line clearly seen and ≥1 fracture line completely obliterated	Many (≥+++)	Present	Absent	Absent	Absent	Absent	Fracture identified	1	Visceral surfeace	Impossible to distinguish	Impossible to distinguish	Absent	Absent	Moderate	Absent	Moderate	Moderate	Kun callus, da fraktur er ophelet. Kan ikke afgøre appearance da fraktur er helet	Selected
22-31	22		>75 weeks	Female	Brown uspecified	Deep litter	Multitier				Yes	>3	+/- Callus	Processus xiphiodeus/ caudal 1/3 of sternum	Fresh/acute fracture	Yes	>3	Caudal + mid sternum	medial/distal/tip area, 1 postmortem-fractura	≥ 1 fracture line clearly seen and ≥1 fracture line only partially visible	Few (+)	Present	Absent	Absent	Absent	Absent	Fracture identified	3	Ventral surface	Wide	Simple (single fracture line)	Absent	Absent	Minimal	Minimal	Absent	Minimal		Selected
22-32	22		>75 weeks	Female	Brown uspecified	Deep litter	Multitier				Yes	>3	#NAME?	Processus xiphiodeus/ caudal 1/3 of sternum	Non-productive (little or no callus)	Yes	>3	Caudal + mid sternum	medial/distal area, pseudo articulation	≥ 1 fracture line clearly seen and ≥1 fracture line only partially visible and ≥1 fracture line completely obliterated	Few (+)	Present	Absent	Absent	Absent	Absent	Fracture identified	2	Ventral surface	Narrow	Simple (single fracture line)	Absent	Absent	Minimal	Minimal	Absent	Minimal	Fracture almost complete. Callus both ventral/visceral aspect	Selected
22-34	22		>75 weeks	Female	Brown uspecified	Deep litter	Multitier				Yes	>3	#NAME?	Processus xiphiodeus/ caudal 1/3 of sternum	Non-productive (little or no callus)	Yes	>3	Whole sternum	all over	≥1 fracture line only partially visible and ≥1 fracture line completely obliterated	Few (+)	Present	Absent	Absent	Absent	Absent	Fracture identified	1	Ventral surface	Wide	Simple (single fracture line)	Absent	Absent	Minimal	Minimal	Absent	Absent		Selected
22-35	22		>75 weeks	Female	Brown uspecified	Deep litter	Multitier				Yes	2	Fresh fracture/No callus	Processus xiphiodeus/ caudal 1/3 of sternum	Fresh/acute fracture	Yes	3	Processus xiphiodeus/ caudal 1/3 of sternum	distal/ tip	≥ 1 fracture line clearly seen and ≥1 fracture line only partially visible	Few (+)	Present	Absent	Minimal	Absent	Minimal	Fracture identified	4	Ventral surface	Wide	Simple (single fracture line)	Absent	Absent	Minimal	Absent	Minimal	Minimal	Chronic inflammation in soft tissue/pectoral muscle at adhesion site proc. Xiph.	Selected
22-37	22		>75 weeks	Female	Brown uspecified	Deep litter	Multitier				Yes	3	+/- Callus	Processus xiphiodeus/ caudal 1/3 of sternum	Fresh/acute fracture	Yes	2	Processus xiphiodeus/ caudal 1/3 of sternum	distal/ tip	≥1 fracture line only partially visible and ≥1 fracture line completely obliterated	Few (+)	Present	Minimal	Absent	Absent	Absent	Fracture identified	1	Ventral surface	Wide	Simple (single fracture line)	Minimal	Absent	Minimal	Minimal	Absent	Absent	Complete (ventral origin?)	Selected
22-70	22		>75 weeks	Female	Brown uspecified	Deep litter	Multitier				Yes	2	#NAME?	Processus xiphiodeus/ caudal 1/3 of sternum	Non-productive (little or no callus)	No	0		crista and tip slightly bent, but not fracture lines or deformations visible. Bone less dense		Few (+)	Present	Absent	Absent	Absent	Absent	No fracture identified	0				Absent	Absent	Absent	Absent	Absent	Absent		Not Selected
22-71	22		>75 weeks	Female	Brown uspecified	Deep litter	Multitier				Yes	>3	#NAME?	Processus xiphiodeus/ caudal 1/3 of sternum	Productive (pronouned callus)	Yes	3	Processus xiphiodeus/ caudal 1/3 of sternum	distal area, bone growth on the apex	fracture line completely obliterated	Few (+)	Present	Absent	Absent	Absent	Absent	Fracture identified	1	Complete	Not recorded	Simple (single fracture line)	Absent	Absent	Absent	Absent	Absent	Absent		Selected
22-79	22		>75 weeks	Female	Brown uspecified	Deep litter	Multitier				Yes	>3	#NAME?	Processus xiphiodeus/ caudal 1/3 of sternum	Productive (pronouned callus)	Yes	>3	Whole sternum	remodeller, alcune linea frattura visibili	≥1 fracture line only partially visible and ≥1 fracture line completely obliterated	Absent	Absent	Minimal	Absent	Absent	Absent	Fracture identified	2	Complete	Not recorded	Simple (single fracture line)	Minimal	Absent	Absent	Absent	Absent	Absent	Fresh? (ida comment)	Selected
22-88	22		>75 weeks	Female	Brown uspecified	Deep litter	Multitier				Yes	>3	#NAME?	Processus xiphiodeus/ caudal 1/3 of sternum	Productive (pronouned callus)	Yes	>3	Whole sternum	all over, A post-mortem fracture on the proximal area	fracture line completely obliterated	Many (≥+++)	Present	Absent	Absent	Absent	Absent	Fracture identified	1	Ventral surface	Wide	Simple (single fracture line)	Absent	Absent	Minimal	Minimal	Absent	Minimal		Selected
22-90	22		>75 weeks	Female	Brown uspecified	Deep litter	Multitier				Yes	>3	#NAME?	Processus xiphiodeus/ caudal 1/3 of sternum	Productive (pronouned callus)	Yes	>3	Processus xiphiodeus/ caudal 1/3 of sternum	comminute fractures.	≥ 1 fracture line clearly seen and ≥1 fracture line completely obliterated	Moderate (++)	Present	Absent	Absent	Absent	Minimal	Fracture identified	2	Ventral surface	Wide	Complex (branching fracture lines)	Absent	Absent	Moderate	Absent	Moderate	Moderate	Complete, partially healed fractures (gennemgående, delvist helede brud)	Selected
2020-01-23	23		>75 weeks	Female	White unspecified	Cages	Not applicable				Yes	3	#NAME?	Processus xiphiodeus/ caudal 1/3 of sternum	Non-productive (little or no callus)	Yes	2	Mid sternum	middle area, bone less dense in the fractured area, holes- curved tip maybe 1 fracture???	fracture line only partially visible	Few (+)	Present	Absent	Absent	Absent	Absent	Fracture identified	1	Ventral surface	Wide	Simple (single fracture line)	Absent	Absent	Minimal	Minimal	Absent	Minimal		Selected
2020-06-23	23	85	>75 weeks	Female	White unspecified	Cages	Not applicable				Yes	>3	#NAME?	Processus xiphiodeus/ caudal 1/3 of sternum	Fresh/acute fracture	Yes	2	Caudal + mid sternum	proximal area, and distal area	≥1 fracture line only partially visible and ≥1 fracture line completely obliterated	Few (+)	Present	Absent	Absent	Absent	Absent	Fracture identified	1	Ventral surface	Wide	Simple (single fracture line)	Absent	Absent	Minimal	Absent	Minimal	Minimal		Selected
2020-11-23	23	85	>75 weeks	Female	White unspecified	Cages	Not applicable				Yes	3	#NAME?	Processus xiphiodeus/ caudal 1/3 of sternum	Non-productive (little or no callus)	Yes	2	Processus xiphiodeus/ caudal 1/3 of sternum	curved tip. Old fracture???	fracture line completely obliterated	Absent	Absent	Absent	Absent	Absent	Absent	No fracture identified	0				Absent	Absent	Absent	Absent	Absent	Absent		Not Selected
23-17	23	85	>75 weeks	Female	White unspecified	Cages	Not applicable				Yes	2	#NAME?	Processus xiphiodeus/ caudal 1/3 of sternum	Non-productive (little or no callus)	Yes	2	Processus xiphiodeus/ caudal 1/3 of sternum	distal / tip area, maybe an extra fracture on the tip?	≥1 fracture line only partially visible and ≥1 fracture line completely obliterated	Absent	Absent	Minimal	Absent	Absent	Absent	Fracture identified	1	Ventral surface	Wide	Simple (single fracture line)	Absent	Absent	Absent	Absent	Absent	Absent	Haemorrhage in muscle (in brackets)	Selected
23-19	23	85	>75 weeks	Female	White unspecified	Cages	Not applicable				Yes	3	#NAME?	Processus xiphiodeus/ caudal 1/3 of sternum	Non-productive (little or no callus)	Yes	3	Processus xiphiodeus/ caudal 1/3 of sternum	distal / tip area, curved crista, casued by old fractrure. maybe an extra fracture on the tip?	fracture line completely obliterated	Absent	Absent	Absent	Absent	Absent	Absent	No fracture identified	0				Absent	Absent	Absent	Absent	Absent	Absent		Not Selected
23-20	23	85	>75 weeks	Female	White unspecified	Cages	Not applicable				Yes	>3	#NAME?	Processus xiphiodeus/ caudal 1/3 of sternum	Non-productive (little or no callus)	Yes	>3	Whole sternum	all over, curved crista, casued by old fractrure.	≥1 fracture line only partially visible and ≥1 fracture line completely obliterated	Absent	Absent	Absent	Absent	Absent	Absent	No fracture identified	0				Absent	Absent	Absent	Absent	Absent	Absent		Not Selected
23-24	23	85	>75 weeks	Female	White unspecified	Cages	Not applicable				Yes	>3	#NAME?	Processus xiphiodeus/ caudal 1/3 of sternum	Non-productive (little or no callus)	Yes	3	Caudal + mid sternum	proximal area, distal/tip, curved crista, casued by old fractrure. maybe morefractures?	fracture line completely obliterated	Absent	Absent	Absent	Absent	Absent	Absent	No fracture identified	0				Absent	Absent	Absent	Absent	Absent	Absent		Not Selected
23-28	23	85	>75 weeks	Female	White unspecified	Cages	Not applicable				Yes	3	#NAME?	Processus xiphiodeus/ caudal 1/3 of sternum	Non-productive (little or no callus)	Yes	2	Processus xiphiodeus/ caudal 1/3 of sternum	tip, maybe more?	fracture line completely obliterated	Absent	Absent	Absent	Absent	Absent	Absent	No fracture identified	0				Absent	Absent	Absent	Absent	Absent	Absent		Not Selected
23-29	23	85	>75 weeks	Female	White unspecified	Cages	Not applicable				Yes	>3	#NAME?	Processus xiphiodeus/ caudal 1/3 of sternum	Non-productive (little or no callus)	Yes	>3	Caudal + mid sternum	medial/Distal/tip, curved crista, casued by old fractrure. Difficult to determine how many fractures	≥1 fracture line only partially visible and ≥1 fracture line completely obliterated	Absent	Absent	Absent	Absent	Absent	Absent	No fracture identified	0				Absent	Absent	Absent	Absent	Absent	Absent		Not Selected
23-36	23	85	>75 weeks	Female	White unspecified	Cages	Not applicable				Yes	>3	#NAME?	Processus xiphiodeus/ caudal 1/3 of sternum	Fresh/acute fracture	Yes	>3	Caudal + mid sternum	medial/Distal/tip, curved crista, casued by old fractrure.	fracture line completely obliterated	Absent	Absent	Absent	Absent	Absent	Absent	No fracture identified	0				Absent	Absent	Absent	Absent	Absent	Absent		Not Selected
23-40	23	85	>75 weeks	Female	White unspecified	Cages	Not applicable				Yes	2	#NAME?	Processus xiphiodeus/ caudal 1/3 of sternum	Non-productive (little or no callus)	No	0		curved crista		Absent	Absent	Absent	Absent	Absent	Absent	Fracture identified	1				Absent	Absent	Absent	Absent	Absent	Absent		Selected
23-43	23	85	>75 weeks	Female	White unspecified	Cages	Not applicable				Yes	3	#NAME?	Processus xiphiodeus/ caudal 1/3 of sternum	Non-productive (little or no callus)	Yes	2	Processus xiphiodeus/ caudal 1/3 of sternum	tip area, maybe one extra on the tip	fracture line completely obliterated	Few (+)	Present	Absent	Absent	Absent	Minimal	No fracture identified	0				Absent	Absent	Absent	Absent	Absent	Absent		Not Selected
23-48	23	85	>75 weeks	Female	White unspecified	Cages	Not applicable				Yes	2	#NAME?	Processus xiphiodeus/ caudal 1/3 of sternum	Fresh/acute fracture	No	0		crista extremely curved		Absent	Absent	Absent	Absent	Absent	Absent	No fracture identified	0				Absent	Absent	Absent	Absent	Absent	Absent		Not Selected
23-72	23	85	>75 weeks	Female	White unspecified	Cages	Not applicable				Yes	2	#NAME?	Processus xiphiodeus/ caudal 1/3 of sternum	Fresh/acute fracture	Yes	3	Processus xiphiodeus/ caudal 1/3 of sternum	distal/tip area, curved crista, casued by old fractrure.	fracture line completely obliterated	Absent	Absent	Absent	Absent	Absent	Minimal	No fracture identified	0				Absent	Absent	Absent	Absent	Absent	Absent		Not Selected
S9-01-05	99	32	<35 weeks	Female	Bovans Brown	Deep litter	Floor/Single tier				Yes	2	+/- Callus	Processus xiphiodeus/ caudal 1/3 of sternum	Fresh/acute fracture	Yes	>3	Whole sternum	all over, huge fracture on proximal crista, non completely remodelled	≥ 1 fracture line clearly seen and ≥1 fracture line completely obliterated	Absent	Absent	Absent	Absent	Absent	Absent	Fracture identified	1	Complete	Wide	Simple (single fracture line)	Minimal	Absent	Absent	Absent	Absent	Absent	Periostal gap is at ventral aspect of keel bone. Plasma present in fracture line	Selected
S9-01-09	99	32	<35 weeks	Female	Bovans Brown	Deep litter	Floor/Single tier				Yes	>3	+/- Callus	Processus xiphiodeus/ caudal 1/3 of sternum	Fresh/acute fracture	Yes	2	Processus xiphiodeus/ caudal 1/3 of sternum	distal area, maybe more than 1 fracture?	fracture line clearly seen	Absent	Absent	Absent	Absent	Absent	Absent	Fracture identified	2	Ventral surface	Wide	Simple (single fracture line)	Minimal	Absent	Minimal	Absent	Minimal	Absent	1 Large, fresh, 1 small healed fracture. Plasma in fracture (fresh). Mature callus in healed fracture	Selected
S9-01-11	99	32	<35 weeks	Female	Bovans Brown	Deep litter	Floor/Single tier				Yes	>3	#NAME?	Processus xiphiodeus/ caudal 1/3 of sternum	Non-productive (little or no callus)	Yes	1	Processus xiphiodeus/ caudal 1/3 of sternum	distal area, tip very long	fracture line only partially visible	Absent	Absent	Absent	Absent	Absent	Absent	No fracture identified	0				Absent	Absent	Absent	Absent	Absent	Absent		Not Selected
S9-01-12	99	32	<35 weeks	Female	Bovans Brown	Deep litter	Floor/Single tier				Yes	1	Fresh fracture/No callus	Processus xiphiodeus/ caudal 1/3 of sternum	Fresh/acute fracture	Yes	1	Processus xiphiodeus/ caudal 1/3 of sternum	distal area, maybe more than 1 fracture caused the damage??? Bone slighltly less dense	Not noted	Absent	Absent	Absent	Absent	Absent	Absent	No fracture identified	0				Absent	Absent	Absent	Absent	Absent	Absent		Not Selected
S9-01-21	99	32	<35 weeks	Female	Bovans Brown	Deep litter	Floor/Single tier				No	0			No fracture	No	0		tip not complete / less dense?		Absent	Absent	Absent	Absent	Absent	Absent	No fracture identified	0				Absent	Absent	Absent	Absent	Absent	Absent		Not Selected
S9-01-24	99	32	<35 weeks	Female	Bovans Brown	Deep litter	Floor/Single tier				Yes	2	#NAME?	Processus xiphiodeus/ caudal 1/3 of sternum	Non-productive (little or no callus)	Yes	1	Processus xiphiodeus/ caudal 1/3 of sternum	distal area	fracture line only partially visible	Absent	Absent	Absent	Absent	Absent	Absent	Fracture identified	1	Ventral surface	Wide	Simple (single fracture line)	Absent	Absent	Moderate	Absent	Moderate	Moderate		Selected
S9-02-04	99	32	<35 weeks	Female	Bovans Brown	Deep litter	Floor/Single tier				Yes	1	#NAME?	Processus xiphiodeus/ caudal 1/3 of sternum	Non-productive (little or no callus)	Yes	2	Processus xiphiodeus/ caudal 1/3 of sternum	distal area, bone less dense	≥ 1 fracture line clearly seen and ≥1 fracture line completely obliterated	Absent	Absent	Absent	Absent	Absent	Absent	Fracture identified	1	Visceral surfeace	Wide	Simple (single fracture line)	Absent	Absent	Absent	Absent	Absent	Absent		Selected
S9-02-05	99	32	<35 weeks	Female	Bovans Brown	Deep litter	Floor/Single tier				No	0			No fracture	No	0		tip not complete / less dense?		Absent	Absent	Absent	Absent	Absent	Absent	No fracture identified	0				Absent	Absent	Absent	Absent	Absent	Absent		Not Selected
S9-02-09	99	32	<35 weeks	Female	Bovans Brown	Deep litter	Floor/Single tier				Yes	2	#NAME?	Processus xiphiodeus/ caudal 1/3 of sternum	Non-productive (little or no callus)	Yes	1	Processus xiphiodeus/ caudal 1/3 of sternum	distal area, maybe more than 1 fracture caused the damage??? Bone slighltly less dense	fracture line clearly seen	Absent	Absent	Absent	Absent	Absent	Absent	Fracture identified	1	Ventral surface	Wide	Simple (single fracture line)	Minimal	Absent	Absent	Absent	Absent	Absent	1 large fresh fracture, Plasma in fracture	Selected
S9-02-11	99	32	<35 weeks	Female	Bovans Brown	Deep litter	Floor/Single tier				No	0			No fracture	No	0		tip not complete / less dense?		Absent	Absent	Absent	Absent	Absent	Absent	No fracture identified	0				Absent	Absent	Absent	Absent	Absent	Absent		Not Selected
S9-03-04	99	32	<35 weeks	Female	Bovans Brown	Deep litter	Floor/Single tier				Yes	>3	+/- Callus	Processus xiphiodeus/ caudal 1/3 of sternum	Fresh/acute fracture	Yes	2	Caudal + mid sternum	medial/ distal aera	≥ 1 fracture line clearly seen and ≥1 fracture line only partially visible	Absent	Absent	Absent	Absent	Absent	Absent	Fracture identified	1	Ventral surface	Wide	Simple (single fracture line)	Minimal	Absent	Absent	Absent	Absent	Absent	1 large fresh fracture, Plasma in fracture	Selected
S9-03-11	99	32	<35 weeks	Female	Bovans Brown	Deep litter	Floor/Single tier				Yes	>3	#NAME?	Processus xiphiodeus/ caudal 1/3 of sternum	Non-productive (little or no callus)	Yes	2	Caudal + mid sternum	medial/ distal aera, osso denso manca. Remodellate, ba quella sulla cresta visibile, osso manca	≥ 1 fracture line clearly seen and ≥1 fracture line completely obliterated	Absent	Absent	Absent	Absent	Absent	Absent	No fracture identified	0				Absent	Absent	Absent	Absent	Absent	Absent		Not Selected
S9-03-P22	99	32	<35 weeks	Female	Bovans Brown	Deep litter	Floor/Single tier				Yes	1	Fresh fracture/No callus	Processus xiphiodeus/ caudal 1/3 of sternum	Fresh/acute fracture	Yes	1	Processus xiphiodeus/ caudal 1/3 of sternum	maybe more?	Not noted	Absent	Absent	Minimal	Absent	Minimal	Absent	Fracture identified	1	Ventral surface	Wide	Complex (branching fracture lines)	Absent	Absent	Absent	Absent	Absent	Absent	Hæm samt ruptur i muskel/fascie minimal? Står i parentes, Fracture is complete and widest at ventral periost. Large fracture fragment within/into the muscular tissue	Selected

## Sheet: Sheet2
Age	Sex	Housing System	PM fracture presence	Number of fractures (PM)	Localisation of fracture (PM)	Description of fracture (PM)	CT fracture presence (CT)	Number of fractures (CT)	Localisation of fracture (CT)	Remodelling state (CT)	Presence of very dense point (CT)	Soft tissue (Muscle/fascia) haemorrhage	Soft tissue (Muscle/fascia) inflammation (HI)	Soft tissue (Muscle/fascia) rupture (HI)	Soft tissue (Muscle/fascia) fibrosis (HI)	Fracture present (HI)	Number of fractures (HI)	Location of fracture line (HI)	Fracture line appearance at periost (HI)	Fracture line appearance within bone (HI)	Fracture line - haemorrhage (HI)	Fracture line - inflammation (HI)	Callus formation (HI)	Callus - immature (HI)	Callus - mature (ossified) (HI)	Collagen in fracture line (HI)
>75 weeks	Female	Deep litter	Yes	2	Processus xiphiodeus/ caudal 1/3 of sternum	Non-productive (little or no callus)	Yes	1	Carina sterni/cranial 1/3 of sternum	fracture line only partially visible	Absent	Absent	Absent	Absent	Absent	Fracture identified	1	Ventral surface	Wide	Simple (single fracture line)	Absent	Absent	Minimal	Minimal	Absent	Minimal
>75 weeks	Female	Deep litter	Yes	>3	Processus xiphiodeus/ caudal 1/3 of sternum	Non-productive (little or no callus)	Yes	2	Processus xiphiodeus/ caudal 1/3 of sternum	≥1 fracture line only partially visible and ≥1 fracture line completely obliterated	Absent	Absent	Absent	Absent	Absent	Fracture identified	1	Ventral surface	Wide	Impossible to distinguish	Absent	Absent	Minimal	Absent	Minimal	Absent
>75 weeks	Female	Deep litter	Yes	3	Processus xiphiodeus/ caudal 1/3 of sternum	Non-productive (little or no callus)	No	0	-	-	Absent	Absent	Absent	Absent	Minimal	Fracture identified	1	Ventral surface	Wide	Complex (branching fracture lines)	Absent	Absent	Absent	Absent	Absent	Absent
>75 weeks	Male	Deep litter	No	0	-	No fracture	No	0	-	-	Absent	Absent	Absent	Absent	Absent	No fracture identified	0	-	-	-	Absent	Absent	Absent	Absent	Absent	Absent
>75 weeks	Female	Deep litter	Yes	2	Processus xiphiodeus/ caudal 1/3 of sternum	Non-productive (little or no callus)	No	0	-	-	Absent	Absent	Absent	Absent	Absent	No fracture identified	0	-	-	-	Absent	Absent	Absent	Absent	Absent	Absent
>75 weeks	Female	Deep litter	Yes	2	Processus xiphiodeus/ caudal 1/3 of sternum	Non-productive (little or no callus)	No	0	-	-	Absent	Absent	Absent	Absent	Absent	Fracture identified	1	Ventral surface	Wide	Simple (single fracture line)	Absent	Absent	Absent	Absent	Absent	Absent
>75 weeks	Female	Deep litter	Yes	>3	Processus xiphiodeus/ caudal 1/3 of sternum	Productive (pronouned callus)	Yes	2	Processus xiphiodeus/ caudal 1/3 of sternum	fracture line completely obliterated	Absent	Absent	Absent	Absent	Absent	No fracture identified	0	-	-	-	Absent	Absent	Absent	Absent	Absent	Absent
>75 weeks	Male	Deep litter	No	0	-	No fracture	No	0	-	-	Absent	Absent	Absent	Absent	Absent	Fracture identified	1	Ventral surface	Wide	Simple (single fracture line)	Absent	Absent	Minimal	Minimal	Absent	Absent
>75 weeks	Female	Deep litter	Yes	>3	Processus xiphiodeus/ caudal 1/3 of sternum	Productive (pronouned callus)	Yes	>3	Processus xiphiodeus/ caudal 1/3 of sternum	fracture line completely obliterated	Absent	Absent	Absent	Absent	Absent	Fracture identified	1	Visceral surfeace	Wide	Complex (branching fracture lines)	Absent	Absent	Absent	Absent	Absent	Absent
>75 weeks	Female	Deep litter	Yes	>3	Processus xiphiodeus/ caudal 1/3 of sternum	Productive (pronouned callus)	Yes	1	Processus xiphiodeus/ caudal 1/3 of sternum	fracture line completely obliterated	Present	Absent	Absent	Absent	Absent	No fracture identified	0	-	-	-	Absent	Absent	Absent	Absent	Absent	Absent
>75 weeks	Female	Deep litter	Yes	>3	Processus xiphiodeus/ caudal 1/3 of sternum	Productive (pronouned callus)	Yes	1	Processus xiphiodeus/ caudal 1/3 of sternum	fracture line completely obliterated	Present	Absent	Absent	Absent	Absent	Fracture identified	1	Ventral surface	Wide	Simple (single fracture line)	Absent	Absent	Moderate	Absent	Moderate	Moderate
>75 weeks	Female	Deep litter	Yes	>3	Processus xiphiodeus/ caudal 1/3 of sternum	Productive (pronouned callus)	Yes	1	Processus xiphiodeus/ caudal 1/3 of sternum	fracture line completely obliterated	Absent	Absent	Absent	Absent	Absent	Fracture identified	2	Ventral surface	Wide	Simple (single fracture line)	Absent	Absent	Minimal	Absent	Minimal	Minimal
>75 weeks	Female	Deep litter	Yes	3	Processus xiphiodeus/ caudal 1/3 of sternum	Non-productive (little or no callus)	No	0	-	-	Present	Absent	Absent	Absent	Absent	No fracture identified	0	-	-	-	Absent	Absent	Absent	Absent	Absent	Absent
>75 weeks	Female	Deep litter	Yes	3	Processus xiphiodeus/ caudal 1/3 of sternum	Non-productive (little or no callus)	Yes	1	Mid sternum	fracture line completely obliterated	Present	Absent	Absent	Absent	Absent	Fracture identified	2	Ventral surface	Wide	Simple (single fracture line)	Absent	Absent	Minimal	Absent	Minimal	Moderate
>75 weeks	Female	Deep litter	Yes	1	Processus xiphiodeus/ caudal 1/3 of sternum	Non-productive (little or no callus)	No	0	-	-	Present	Absent	Absent	Absent	Absent	Fracture identified	3	Ventral surface	Wide	Simple (single fracture line)	Absent	Absent	Moderate	Absent	Moderate	Absent
>75 weeks	Female	Deep litter	Yes	>3	Processus xiphiodeus/ caudal 1/3 of sternum	Productive (pronouned callus)	Yes	>3	Processus xiphiodeus/ caudal 1/3 of sternum	fracture line completely obliterated	Present	Absent	Absent	Absent	Absent	Fracture identified	1	Ventral surface	Wide	Simple (single fracture line)	Absent	Absent	Minimal	Absent	Minimal	Minimal
>75 weeks	Female	Deep litter	Yes	1	Processus xiphiodeus/ caudal 1/3 of sternum	Non-productive (little or no callus)	No	0	-	-	Present	Absent	Minimal	Absent	Minimal	Fracture identified	6	Ventral surface	Wide	Simple (single fracture line)	Absent	Absent	Minimal	Minimal	Minimal	Minimal
>75 weeks	Female	Deep litter	Yes	>3	Processus xiphiodeus/ caudal 1/3 of sternum	Non-productive (little or no callus)	Yes	1	Mid sternum	fracture line only partially visible	Present	Absent	Absent	Absent	Absent	No fracture identified	0	-	-	-	Absent	Absent	Absent	Absent	Absent	Absent
>75 weeks	Female	Deep litter	Yes	2	Carina sterni + Proc. xiph	Productive (pronouned callus)	Yes	>3	Carina sterni + Proc. xiph	≥ 1 fracture line clearly seen and ≥1 fracture line only partially visible and ≥1 fracture line completely obliterated	Present	Absent	Absent	Absent	Absent	No fracture identified	0	-	-	-	Absent	Absent	Absent	Absent	Absent	Absent
>75 weeks	Female	Deep litter	Yes	>3	Processus xiphiodeus/ caudal 1/3 of sternum	Productive (pronouned callus)	Yes	>3	Caudal + mid sternum	fracture line completely obliterated	Present	Absent	Absent	Absent	Absent	Fracture identified	1	Ventral surface	Narrow	Simple (single fracture line)	Absent	Absent	Moderate	Absent	Moderate	Moderate
>75 weeks	Female	Deep litter	Yes	>3	Processus xiphiodeus/ caudal 1/3 of sternum	Productive (pronouned callus)	Yes	>3	Caudal + mid sternum	≥ 1 fracture line clearly seen and ≥1 fracture line only partially visible and ≥1 fracture line completely obliterated	Absent	Absent	Absent	Absent	Minimal	Fracture identified	3	Ventral surface	Wide	Simple (single fracture line)	Absent	Absent	Moderate	Absent	Moderate	Moderate
>75 weeks	Female	Deep litter	Yes	>3	Processus xiphiodeus/ caudal 1/3 of sternum	Productive (pronouned callus)	Yes	>3	Caudal + mid sternum	≥1 fracture line only partially visible and ≥1 fracture line completely obliterated	Present	Absent	Absent	Absent	Absent	Fracture identified	1	Visceral surfeace	Wide	Simple (single fracture line)	Absent	Absent	Absent	Absent	Absent	Minimal
>75 weeks	Female	Deep litter	Yes	>3	Processus xiphiodeus/ caudal 1/3 of sternum	Productive (pronouned callus)	Yes	>3	Caudal + mid sternum	≥1 fracture line only partially visible and ≥1 fracture line completely obliterated	Absent	Absent	Absent	Absent	Absent	Fracture identified	1	Ventral surface	Wide	Simple (single fracture line)	Absent	Absent	Minimal	Absent	Minimal	Minimal
>75 weeks	Female	Deep litter	Yes	>3	Processus xiphiodeus/ caudal 1/3 of sternum	Productive (pronouned callus)	Yes	>3	Caudal + mid sternum	≥1 fracture line only partially visible and ≥1 fracture line completely obliterated	Absent	Absent	Absent	Absent	Absent	Fracture identified	4	Ventral surface	Wide	Simple (single fracture line)	Absent	Absent	Minimal	Minimal	Absent	Minimal
>75 weeks	Female	Deep litter	Yes	>3	Processus xiphiodeus/ caudal 1/3 of sternum	Productive (pronouned callus)	Yes	>3	Caudal + mid sternum	≥ 1 fracture line clearly seen and ≥1 fracture line completely obliterated	Present	Absent	Absent	Absent	Absent	Fracture identified	1	Visceral surfeace	Impossible to distinguish	Impossible to distinguish	Absent	Absent	Moderate	Absent	Moderate	Moderate
>75 weeks	Female	Deep litter	Yes	>3	Processus xiphiodeus/ caudal 1/3 of sternum	Fresh/acute fracture	Yes	>3	Caudal + mid sternum	≥ 1 fracture line clearly seen and ≥1 fracture line only partially visible	Present	Absent	Absent	Absent	Absent	Fracture identified	3	Ventral surface	Wide	Simple (single fracture line)	Absent	Absent	Minimal	Minimal	Absent	Minimal
>75 weeks	Female	Deep litter	Yes	>3	Processus xiphiodeus/ caudal 1/3 of sternum	Non-productive (little or no callus)	Yes	>3	Caudal + mid sternum	≥ 1 fracture line clearly seen and ≥1 fracture line only partially visible and ≥1 fracture line completely obliterated	Present	Absent	Absent	Absent	Absent	Fracture identified	2	Ventral surface	Narrow	Simple (single fracture line)	Absent	Absent	Minimal	Minimal	Absent	Minimal
>75 weeks	Female	Deep litter	Yes	>3	Processus xiphiodeus/ caudal 1/3 of sternum	Non-productive (little or no callus)	Yes	>3	Whole sternum	≥1 fracture line only partially visible and ≥1 fracture line completely obliterated	Present	Absent	Absent	Absent	Absent	Fracture identified	1	Ventral surface	Wide	Simple (single fracture line)	Absent	Absent	Minimal	Minimal	Absent	Absent
>75 weeks	Female	Deep litter	Yes	2	Processus xiphiodeus/ caudal 1/3 of sternum	Fresh/acute fracture	Yes	3	Processus xiphiodeus/ caudal 1/3 of sternum	≥ 1 fracture line clearly seen and ≥1 fracture line only partially visible	Present	Absent	Minimal	Absent	Minimal	Fracture identified	4	Ventral surface	Wide	Simple (single fracture line)	Absent	Absent	Minimal	Absent	Minimal	Minimal
>75 weeks	Female	Deep litter	Yes	3	Processus xiphiodeus/ caudal 1/3 of sternum	Fresh/acute fracture	Yes	2	Processus xiphiodeus/ caudal 1/3 of sternum	≥1 fracture line only partially visible and ≥1 fracture line completely obliterated	Present	Minimal	Absent	Absent	Absent	Fracture identified	1	Ventral surface	Wide	Simple (single fracture line)	Minimal	Absent	Minimal	Minimal	Absent	Absent
>75 weeks	Female	Deep litter	Yes	2	Processus xiphiodeus/ caudal 1/3 of sternum	Non-productive (little or no callus)	No	0	-	-	Present	Absent	Absent	Absent	Absent	No fracture identified	0	-	-	-	Absent	Absent	Absent	Absent	Absent	Absent
>75 weeks	Female	Deep litter	Yes	>3	Processus xiphiodeus/ caudal 1/3 of sternum	Productive (pronouned callus)	Yes	3	Processus xiphiodeus/ caudal 1/3 of sternum	fracture line completely obliterated	Present	Absent	Absent	Absent	Absent	Fracture identified	1	Complete	Not recorded	Simple (single fracture line)	Absent	Absent	Absent	Absent	Absent	Absent
>75 weeks	Female	Deep litter	Yes	>3	Processus xiphiodeus/ caudal 1/3 of sternum	Productive (pronouned callus)	Yes	>3	Whole sternum	≥1 fracture line only partially visible and ≥1 fracture line completely obliterated	Absent	Minimal	Absent	Absent	Absent	Fracture identified	2	Complete	Not recorded	Simple (single fracture line)	Minimal	Absent	Absent	Absent	Absent	Absent
>75 weeks	Female	Deep litter	Yes	>3	Processus xiphiodeus/ caudal 1/3 of sternum	Productive (pronouned callus)	Yes	>3	Whole sternum	fracture line completely obliterated	Present	Absent	Absent	Absent	Absent	Fracture identified	1	Ventral surface	Wide	Simple (single fracture line)	Absent	Absent	Minimal	Minimal	Absent	Minimal
>75 weeks	Female	Deep litter	Yes	>3	Processus xiphiodeus/ caudal 1/3 of sternum	Productive (pronouned callus)	Yes	>3	Processus xiphiodeus/ caudal 1/3 of sternum	≥ 1 fracture line clearly seen and ≥1 fracture line completely obliterated	Present	Absent	Absent	Absent	Minimal	Fracture identified	2	Ventral surface	Wide	Complex (branching fracture lines)	Absent	Absent	Moderate	Absent	Moderate	Moderate
>75 weeks	Female	Cages	Yes	3	Processus xiphiodeus/ caudal 1/3 of sternum	Non-productive (little or no callus)	Yes	2	Mid sternum	fracture line only partially visible	Present	Absent	Absent	Absent	Absent	Fracture identified	1	Ventral surface	Wide	Simple (single fracture line)	Absent	Absent	Minimal	Minimal	Absent	Minimal
>75 weeks	Female	Cages	Yes	>3	Processus xiphiodeus/ caudal 1/3 of sternum	Fresh/acute fracture	Yes	2	Caudal + mid sternum	≥1 fracture line only partially visible and ≥1 fracture line completely obliterated	Present	Absent	Absent	Absent	Absent	Fracture identified	1	Ventral surface	Wide	Simple (single fracture line)	Absent	Absent	Minimal	Absent	Minimal	Minimal
>75 weeks	Female	Cages	Yes	3	Processus xiphiodeus/ caudal 1/3 of sternum	Non-productive (little or no callus)	Yes	2	Processus xiphiodeus/ caudal 1/3 of sternum	fracture line completely obliterated	Absent	Absent	Absent	Absent	Absent	No fracture identified	0	-	-	-	Absent	Absent	Absent	Absent	Absent	Absent
>75 weeks	Female	Cages	Yes	2	Processus xiphiodeus/ caudal 1/3 of sternum	Non-productive (little or no callus)	Yes	2	Processus xiphiodeus/ caudal 1/3 of sternum	≥1 fracture line only partially visible and ≥1 fracture line completely obliterated	Absent	Minimal	Absent	Absent	Absent	Fracture identified	1	Ventral surface	Wide	Simple (single fracture line)	Absent	Absent	Absent	Absent	Absent	Absent
>75 weeks	Female	Cages	Yes	3	Processus xiphiodeus/ caudal 1/3 of sternum	Non-productive (little or no callus)	Yes	3	Processus xiphiodeus/ caudal 1/3 of sternum	fracture line completely obliterated	Absent	Absent	Absent	Absent	Absent	No fracture identified	0	-	-	-	Absent	Absent	Absent	Absent	Absent	Absent
>75 weeks	Female	Cages	Yes	>3	Processus xiphiodeus/ caudal 1/3 of sternum	Non-productive (little or no callus)	Yes	>3	Whole sternum	≥1 fracture line only partially visible and ≥1 fracture line completely obliterated	Absent	Absent	Absent	Absent	Absent	No fracture identified	0	-	-	-	Absent	Absent	Absent	Absent	Absent	Absent
>75 weeks	Female	Cages	Yes	>3	Processus xiphiodeus/ caudal 1/3 of sternum	Non-productive (little or no callus)	Yes	3	Caudal + mid sternum	fracture line completely obliterated	Absent	Absent	Absent	Absent	Absent	No fracture identified	0	-	-	-	Absent	Absent	Absent	Absent	Absent	Absent
>75 weeks	Female	Cages	Yes	3	Processus xiphiodeus/ caudal 1/3 of sternum	Non-productive (little or no callus)	Yes	2	Processus xiphiodeus/ caudal 1/3 of sternum	fracture line completely obliterated	Absent	Absent	Absent	Absent	Absent	No fracture identified	0	-	-	-	Absent	Absent	Absent	Absent	Absent	Absent
>75 weeks	Female	Cages	Yes	>3	Processus xiphiodeus/ caudal 1/3 of sternum	Non-productive (little or no callus)	Yes	>3	Caudal + mid sternum	≥1 fracture line only partially visible and ≥1 fracture line completely obliterated	Absent	Absent	Absent	Absent	Absent	No fracture identified	0	-	-	-	Absent	Absent	Absent	Absent	Absent	Absent
>75 weeks	Female	Cages	Yes	>3	Processus xiphiodeus/ caudal 1/3 of sternum	Fresh/acute fracture	Yes	>3	Caudal + mid sternum	fracture line completely obliterated	Absent	Absent	Absent	Absent	Absent	No fracture identified	0	-	-	-	Absent	Absent	Absent	Absent	Absent	Absent
>75 weeks	Female	Cages	Yes	2	Processus xiphiodeus/ caudal 1/3 of sternum	Non-productive (little or no callus)	No	0	-	-	Absent	Absent	Absent	Absent	Absent	Fracture identified	1	Not noted	-	-	Absent	Absent	Absent	Absent	Absent	Absent
>75 weeks	Female	Cages	Yes	3	Processus xiphiodeus/ caudal 1/3 of sternum	Non-productive (little or no callus)	Yes	2	Processus xiphiodeus/ caudal 1/3 of sternum	fracture line completely obliterated	Present	Absent	Absent	Absent	Minimal	No fracture identified	0	-	-	-	Absent	Absent	Absent	Absent	Absent	Absent
>75 weeks	Female	Cages	Yes	2	Processus xiphiodeus/ caudal 1/3 of sternum	Fresh/acute fracture	No	0	-	-	Absent	Absent	Absent	Absent	Absent	No fracture identified	0	-	-	-	Absent	Absent	Absent	Absent	Absent	Absent
>75 weeks	Female	Cages	Yes	2	Processus xiphiodeus/ caudal 1/3 of sternum	Fresh/acute fracture	Yes	3	Processus xiphiodeus/ caudal 1/3 of sternum	fracture line completely obliterated	Absent	Absent	Absent	Absent	Minimal	No fracture identified	0	-	-	-	Absent	Absent	Absent	Absent	Absent	Absent
32 weeks	Female	Deep litter	Yes	2	Processus xiphiodeus/ caudal 1/3 of sternum	Fresh/acute fracture	Yes	>3	Whole sternum	≥ 1 fracture line clearly seen and ≥1 fracture line completely obliterated	Absent	Absent	Absent	Absent	Absent	Fracture identified	1	Complete	Wide	Simple (single fracture line)	Minimal	Absent	Absent	Absent	Absent	Absent
32 weeks	Female	Deep litter	Yes	>3	Processus xiphiodeus/ caudal 1/3 of sternum	Fresh/acute fracture	Yes	2	Processus xiphiodeus/ caudal 1/3 of sternum	fracture line clearly seen	Absent	Absent	Absent	Absent	Absent	Fracture identified	2	Ventral surface	Wide	Simple (single fracture line)	Minimal	Absent	Minimal	Absent	Minimal	Absent
32 weeks	Female	Deep litter	Yes	>3	Processus xiphiodeus/ caudal 1/3 of sternum	Non-productive (little or no callus)	Yes	1	Processus xiphiodeus/ caudal 1/3 of sternum	fracture line only partially visible	Absent	Absent	Absent	Absent	Absent	No fracture identified	0	-	-	-	Absent	Absent	Absent	Absent	Absent	Absent
32 weeks	Female	Deep litter	Yes	1	Processus xiphiodeus/ caudal 1/3 of sternum	Fresh/acute fracture	Yes	1	Processus xiphiodeus/ caudal 1/3 of sternum	Not noted	Absent	Absent	Absent	Absent	Absent	No fracture identified	0	-	-	-	Absent	Absent	Absent	Absent	Absent	Absent
32 weeks	Female	Deep litter	No	0	-	No fracture	No	0	-	-	Absent	Absent	Absent	Absent	Absent	No fracture identified	0	-	-	-	Absent	Absent	Absent	Absent	Absent	Absent
32 weeks	Female	Deep litter	Yes	2	Processus xiphiodeus/ caudal 1/3 of sternum	Non-productive (little or no callus)	Yes	1	Processus xiphiodeus/ caudal 1/3 of sternum	fracture line only partially visible	Absent	Absent	Absent	Absent	Absent	Fracture identified	1	Ventral surface	Wide	Simple (single fracture line)	Absent	Absent	Moderate	Absent	Moderate	Moderate
32 weeks	Female	Deep litter	Yes	1	Processus xiphiodeus/ caudal 1/3 of sternum	Non-productive (little or no callus)	Yes	2	Processus xiphiodeus/ caudal 1/3 of sternum	≥ 1 fracture line clearly seen and ≥1 fracture line completely obliterated	Absent	Absent	Absent	Absent	Absent	Fracture identified	1	Visceral surfeace	Wide	Simple (single fracture line)	Absent	Absent	Absent	Absent	Absent	Absent
32 weeks	Female	Deep litter	No	0		No fracture	No	0	-	-	Absent	Absent	Absent	Absent	Absent	No fracture identified	0	-	-	-	Absent	Absent	Absent	Absent	Absent	Absent
32 weeks	Female	Deep litter	Yes	2	Processus xiphiodeus/ caudal 1/3 of sternum	Non-productive (little or no callus)	Yes	1	Processus xiphiodeus/ caudal 1/3 of sternum	fracture line clearly seen	Absent	Absent	Absent	Absent	Absent	Fracture identified	1	Ventral surface	Wide	Simple (single fracture line)	Minimal	Absent	Absent	Absent	Absent	Absent
32 weeks	Female	Deep litter	No	0		No fracture	No	0	-	-	Absent	Absent	Absent	Absent	Absent	No fracture identified	0	-	-	-	Absent	Absent	Absent	Absent	Absent	Absent
32 weeks	Female	Deep litter	Yes	>3	Processus xiphiodeus/ caudal 1/3 of sternum	Fresh/acute fracture	Yes	2	Caudal + mid sternum	≥ 1 fracture line clearly seen and ≥1 fracture line only partially visible	Absent	Absent	Absent	Absent	Absent	Fracture identified	1	Ventral surface	Wide	Simple (single fracture line)	Minimal	Absent	Absent	Absent	Absent	Absent
32 weeks	Female	Deep litter	Yes	>3	Processus xiphiodeus/ caudal 1/3 of sternum	Non-productive (little or no callus)	Yes	2	Caudal + mid sternum	≥ 1 fracture line clearly seen and ≥1 fracture line completely obliterated	Absent	Absent	Absent	Absent	Absent	No fracture identified	0	-	-	-	Absent	Absent	Absent	Absent	Absent	Absent
32 weeks	Female	Deep litter	Yes	1	Processus xiphiodeus/ caudal 1/3 of sternum	Fresh/acute fracture	Yes	1	Processus xiphiodeus/ caudal 1/3 of sternum	Not noted	Absent	Minimal	Absent	Minimal	Absent	Fracture identified	1	Ventral surface	Wide	Complex (branching fracture lines)	Absent	Absent	Absent	Absent	Absent	Absent
PM= post mortem evaluation
CT= CT scanning evaluation
HI= Histological evaluation

## Sheet: Sheet3
Farm
Age (weeks)
Age (young vs old)
Sex
Hybrid
Housing System
Aviary system
PM findings
PM keel devitation
Localisation of keel deviation
PM fracture presence
Number of fractures (PM)
PM fracture characteristics
Localisation of fracture (PM)
Description of fracture
CT fracture presence
Number of fractures (CT)
Localisation of fracture (CT)
CT fracture description
Remodelling state (CT)
Presence of very dense point (CT)
Presence of very dense point (CT)
Soft tissue (Muscle/fascia) haemorrhage
Soft tissue (Muscle/fascia) inflammation
Soft tissue (Muscle/fascia) rupture
Soft tissue (Muscle/fascia) fibrosis
Fracture present
Number of fractures (HI)
Location of fracture line
Fracture line appearance at periost
Fracture line appearance within bone
Fracture line - haemorrhage
Fracture line - inflammation
Callus formation
Callus - immature
Callus - mature (ossified)
Collagen in fracture line
Histology remarks
